# Supplementary material for: Mesitylene Tribenzoic Acid as a Linker for Novel Zn/Cd Metal-Organic Frameworks
Source: Materials (Basel). 2022 Jun 15;15(12):4247. doi: 10.3390/ma15124247 (PMC9227569; doi:10.3390/ma15124247)
Supplement: Supplementary file 1 [file materials-15-04247-s001.zip]

Archive with 1 entries (1 files):
- materials-1764678-supplementary.pdf
